# Supplementary material for: Safe and informed prescribing of psychotropic medication during the COVID-19 pandemic
Source: Br J Psychiatry. 2020 May 4:1–4. doi: 10.1192/bjp.2020.92 (PMC7248582; doi:10.1192/bjp.2020.92)
Supplement: Supplementary file 1 [file S0007125020000926sup001.zip]

Archive with 6 entries (6 files):
- BJPsych-20-0329 COI SvV.pdf
- BJPsych-20-0329 COI PN.pdf
- BJPsych-20-0329 COI JT.pdf
- BJPsych-20-0329 COI JL.pdf
- BJPsych-20-0329 COI CV.pdf
- BJPsych-20-0329 COI AR.pdf
